# Supplementary material for: The user-centered design and development of a childhood and adolescent obesity Electronic Health Record tool, a mixed-methods study
Source: Front Digit Health. 2024 Sep 18;6:1396085. doi: 10.3389/fdgth.2024.1396085 (PMC11476727; doi:10.3389/fdgth.2024.1396085)
Supplement: Supplementary file 1 [file Table1.xlsx]

## Sheet: Sheet1
Statement	Minimum	Maximum	Mean	Std. Dev
I like the layout of this tool.	10	100	74.73	18.65
I like the colors of this tool.	10	100	78.21	20.11
I like the look and feel of this tool.	9	100	72.10	22.23
I anticipate using this tool in the clinic.	0	100	67.98	23.65
I would recommend using this tool to others.	10	100	67.67	20.99
Information from this tool will help me provide shared decision making with my patients.	10	100	76.54	20.42
I can retrieve the information I need easily using this tool.	8	100	73.92	21.42
I anticipate that this tool will be useful when I provide health behavior counseling in my clinic.	11	100	77.27	18.63
I anticipate that this tool will make providing health behavior counseling in my clinic easier.	11	100	75.27	19.07
