# Supplementary material for: The user-centered design and development of a childhood and adolescent obesity Electronic Health Record tool, a mixed-methods study
Source: Front Digit Health. 2024 Sep 18;6:1396085. doi: 10.3389/fdgth.2024.1396085 (PMC11476727; doi:10.3389/fdgth.2024.1396085)
Supplement: Supplementary file 2 [file Table2.xlsx]

## Sheet: Sheet1
EDUCATION	n (n%)
MD	48 (92.31%)
DO	2 (3.85%)
DNP	1 (1.92%)
MSN	1 (1.92%)
PA	0 (0%)
SPECIALITY
Family Medicine	28 (53.85%)
Pediatrics	23 (44.23%)
Other	1 (1.92%)
SUBSPECIALTY
Obesity Medicine	1 (1.92%)
Pediatric Endocrinology	2 (3.85%)
Developmental Pediatrics	1 (1.92%)
Adolescent Medicine	1 (1.92%)
Nephrology	1 (1.92%)
YEARS IN PRACTICE
<1 years	0 (0%)
1-3 years	3 (5.77%)
3-5 years	6 (11.54%)
5-10 years	10 (19.23%)
>10 years	33 (63.46%)
GENDER
Cis-man	11 (21.15%)
Cis-woman	38 (73.08%)
Prefer not to answer	3 (5.77%)
RACE (select all that apply)
Black or AA	2 (3.85%)
American Indian or Alaska Native	3 (5.77%)
Asian	5 (9.62%)
Native Hawaiian or other PI	1 (1.92%)
White	46 (88.46%)
Some other race	2 (3.85%)
ETHNICITY
Not Hispanic or Latino	49 (94.23%)
Hispanic or Latino	2 (3.85%)
Declined to answer	1 (1.92%)
AGE
<20	0 (0%)
20-30	0 (0%)
31-40	21 (40.38%)
41-50	12 (23.08%)
51-60	11 (21.15%)
>60	6 (11.54%)
Declined to answer	2 (3.85%)
