# Supplementary material for: The user-centered design and development of a childhood and adolescent obesity Electronic Health Record tool, a mixed-methods study
Source: Front Digit Health. 2024 Sep 18;6:1396085. doi: 10.3389/fdgth.2024.1396085 (PMC11476727; doi:10.3389/fdgth.2024.1396085)
Supplement: Supplementary file 3 [file Table3.xlsx]

## Sheet: Sheet1
EDUCATION	n (n%)
MD	9 (75.00%)
DO	2 (16.67%)
DNP	0 (0%)
MSN	0 (0%)
PA	0 (0%)
Psychologist	1 (8.33%)
SPECIALITY
Family Medicine	4 (33.33%)
Pediatrics	7 (58.33%)
Other	1 (8.33%)
SUBSPECIALTY
Pediatric Endocrinology	1 (8.33%)
Clinical Informatics	1 (8.33%)
Developmental Pediatrics	1 (8.33%)
Health and Clinical Psychology	1 (8.33%)
No Subspeciality Indicated	8 (66.67%)
YEARS IN PRACTICE
<1 years	0 (0%)
1-3 years	0 (0%)
3-5 years	0 (0%)
5-10 years	3 (25.00%)
>10 years	9 (75.00%)
GENDER
Cis-man	5 (41.67%)
Cis-woman	7 (58.33%)
RACE (select all that apply)
Black or AA	0 (0%)
American Indian or Alaska Native	1 (8.33%)
Asian	0 (0%)
Native Hawaiian or other PI	0 (0%)
White	12 (100%)
Some other race	0 (0%)
ETHNICITY
Not Hispanic or Latino	12 (100%)
Hispanic or Latino	0 (0%)
AGE
<20	0 (0%)
20-30	0 (0%)
31-40	2 (16.67%)
41-50	6 (50.00%)
51-60	4 (33.33%)
>60	0 (0%)
Decline	0 (0%)
