# Supplementary material for: The user-centered design and development of a childhood and adolescent obesity Electronic Health Record tool, a mixed-methods study
Source: Front Digit Health. 2024 Sep 18;6:1396085. doi: 10.3389/fdgth.2024.1396085 (PMC11476727; doi:10.3389/fdgth.2024.1396085)
Supplement: Supplementary file 4 [file Table4.xlsx]

## Sheet: Sheet1
(1) Demographics	(2) Current Practices	(3) Preferences	(4) CommitFit EHR Tool
Select the most applicable option	Rate these statements from 0 (strongly disagree) to 100 (strongly agree).	Choose all that apply	Please answer the questions below based on how you see yourself using this EHR tool with patients in clinic. Rate these statements from 0 (strongly disagree) to 100 (strongly agree).
1.1: Which degree have you completed?	2.1: I have effective child/adolescent obesity management tools in-clinic.	3.1: What health information would you like to see in an EHR BMI percentile over time tool to help address obesity in adolescent patients?	4.1: I like the layout of this tool.
MD		Blood Pressure percentile over time
DO		Current weight in kilograms
DNP		Current weight in pounds (lb)
PA		Change in weight since last clinic visit
MSN (CNS, NP, etc)
		Systolic and diastolic blood pressure
		Blood Pressure percentile
		Most recent HbA1C
		Most recent lipid panel: cholesterol, LDL, HDL, triglycerides
		Most recent glucose Most recent liver function tests
		Growth Charts
		Other (specify below)
1.2: If you are a physician, are you a(n): Attending Note: Midlevel providers, please select 'attending' option	2.2: I effectively provide healthy behavior lifestyle counseling for patients during Well Child visits.	3.1.a: Other health information: _________	4.2: I like the colors of this tool.
Attending
Resident*
1.3: What is your specialty?	2.3: I effectively provide healthy behavior lifestyle counseling for patients during child obesity visits.	3.2: Which do you prefer when visualizing lifestyle data (i.e., fruits and vegetables or water intake) logged by your pediatric/adolescent patient?	4.3: I like the look and feel of this tool.
Family Medicine		Line graphs
Pediatrics		Bar graphs
Other
1.4: Subspecialty field, if applicable: _______	2.4: Pediatric/adolescent patients follow my health behavior recommendations.	3.3: Which do you prefer when visualizing lifestyle data (i.e., fruits and vegetables or water intake) logged by your pediatric/adolescent patient?	4.4: I anticipate using this tool in the clinic.
		Monthly Averages
		Weekly Average
1.5: How many years have you been practicing?	2.5: The current health care system provides sufficient resources for my pediatric/adolescent patients to make meaningful health behavior changes.	3.4: Which do you prefer in a graph?	4.5: I would recommend using this tool to others.
< 1 year		Combined weight and BP (line graph)
1-3 years		Separate weight (or other biometric) in line graph
3-5 years
5-10 years
>10 years
1.6: Please select your gender identity.	2.6: The current health care system provides sufficient continuity for my pediatric/adolescent patients to make meaningful health behavior changes.	3.5: How would you want patient logged lifestyle data to flow into your clinic note?	4.6: Information from this tool will help me provide shared decision making with my patients.
		As an autotext with an average over the past 4 weeks
		An autotext with an average over the past 4 months
		As an autotext with an average over the entire time period they have been logging the goal
		Average with the minimum and maximum range
		An option to copy and paste averages from the EHR visualization
		Patient self-reported health behavior goals
		Minimum nutrition and physical activity documentation requirements for well child visits
		Other (specify below)
1.7: Please select all applicable to your race.	2.7: I have sufficient training to provide healthy behavior lifestyle counseling for pediatric/adolescent patients.	3.5.a: Other: _________	4.7: I can retrieve the information I need easily using this tool.
1.8: Please select your ethnicity.	2.8: I have sufficient training to provide obesity management for pediatric/adolescent patients.		4.8: I anticipate that this tool will be useful when I provide health behavior counseling in my clinic.
1.9: What is your age (years)?	2.9: Current EHR data supports health behavior lifestyle conversations with adolescents/children.		4.9: I anticipate that this tool will make providing health behavior counseling in my clinic easier.
1.10: Do you treat children/adolescent patients?	2.10: I see a need for tools like mobile health (mHealth) apps to help patients to develop healthy lifestyle habits.
1.11: Do you treat obesity in your clinic?
1.12: Do you treat childhood/adolescent obesity in your clinic?
* Indicates that, if option is selected, survey ends and does not capture the survey data
