# Supplementary material for: The user-centered design and development of a childhood and adolescent obesity Electronic Health Record tool, a mixed-methods study
Source: Front Digit Health. 2024 Sep 18;6:1396085. doi: 10.3389/fdgth.2024.1396085 (PMC11476727; doi:10.3389/fdgth.2024.1396085)
Supplement: Supplementary file 5 [file Table5.xlsx]

## Sheet: Sheet1
Visual Design	Usage	Features and Functionality	Current In-Clinic Needs and Practices
What can we do to improve the design, format, or data displayed in the tool to make it more useful?	How do you see CommitFit fitting into your workflow? Would you use the EHR visualization tool to discuss this information with your patients?	What other elements could an EHR tool have that you think would be helpful?	Do you feel that you currently have effective tools for obesity management? How about adolescent obesity?
Is there anything else you want us to consider when designing the CommitFit EHR tool, like how or when you would use it and ways to make it easier to use?	How do you think having CommitFit health behavior data would influence the conversation between you and your patients about setting health behavior goals?	Do trends matter to you in how you treat adolescent obesity? What data would you like to see on a line graph? Would you prefer to see them together on the same graph or separate?	Tell me about your current workflow in visits where you counsel adolescents about weight, either in visit specifically for child obesity or in annual well child visits?
	How much of a difference would these conversations have with your patients? Would it change how you approach in-clinic counseling?	What basic health behavior elements would you want CommitFit to have? Which behaviors would you recommend to adolescents with obesity?	When treating adolescent obesity, what are the most important data that you would like to see in an EHR visualization?
